# Supplementary material for: RHO-Associated Coiled-Coil-Containing Protein Kinase Inhibitors Significantly Modulate the Epithelial–Mesenchymal Transition Induced by TGF-β2 in the 2-D and 3-D Cultures of Human Corneal Stroma Fibroblasts
Source: Biomedicines. 2024 Dec 6;12(12):2784. doi: 10.3390/biomedicines12122784 (PMC11673340; doi:10.3390/biomedicines12122784)
Supplement: Supplementary file 1 [file biomedicines-12-02784-s001.zip]

Archive with 1 entries (1 files):
- biomedicines-3346909-supplementary.pdf
